# Supplementary material for: Chemical Species-Dependent Structural Modification of Vitreous SiO2 by Monovalent Anions
Source: J Phys Chem B. 2026 Mar 19;130(13):3740–53. doi: 10.1021/acs.jpcb.5c07097 (PMC13051433; doi:10.1021/acs.jpcb.5c07097)
Supplement: Supplementary file 2 [file jp5c07097_si_002.xlsx]

## Sheet: Fluorine v-SiO2
	121-7253-4	123-7054	133-0406	123-7242-4	133-0389-2	121-7177	123-7042		um	133-0393
wt	0.194668	0.3	0.72	0.917818	1	1.2501	2			1.168
mol	0.629764	0.942616	2.30335	2.82228	3.18634	3.84901	5.7715			3.39786
um	F content (wt%)									F content (wt%)
50	0.194911	0.28066	0.69571	0.932287	1.0905	1.22443	1.95876		162	0.956
100	0.206822	0.27549	0.71369	0.925533	1.0778	1.00429	1.92983		324	1.138
150	0.205169	0.28629	0.71144	0.923767	1.0918	1.22366	1.86787		486	1.149
200	0.209156	0.33408	0.73324	0.923559	1.0646	1.25015	1.89861		648	1.193
250	0.208669	0.30573	0.72409	0.924234	1.0711	1.21401	1.86148		810	1.149
300	0.204488	0.30224	0.72698	0.922104	1.08	1.21367	1.82753		972	1.146
350	0.199967	0.30133	0.75001	0.911662	1.0724	1.24384	1.81568		1134	1.167
400	0.209447	0.29152	0.74333	0.910415	1.1026	1.25118	1.80197		1296	1.159
450	0.211781	0.30981	0.74341	0.931222	1.0784	1.25132	1.77028		1458	1.17
500	0.192966	0.30262	0.77239	0.92187	1.1255	1.21718	1.75773		1620	1.163
550	0.201426	0.29223	0.74409	0.921922	1.1147	1.23324	1.78651		1782	1.15
600	0.20021	0.31396	0.76621	0.911896	1.0735	1.23866	1.77482		1944	1.173
650	0.200891	0.2922	0.74603	0.914285	1.0832	1.26576	1.75242		2106	1.164
700	0.188299	0.29513	0.74918	0.919974	1.0808	1.22561	1.73445		2268	1.148
750	0.188396	0.28672	0.75986	0.916805	1.0767	1.23457	1.76818		2430	1.164
800	0.186452	0.2841	0.75021	0.903791	1.0862	1.25822	1.70681		2592	1.166
850	0.196612	0.29807	0.73459	0.912285	1.0636	1.23399	1.78363		2754	1.14
900	0.191022	0.28984	0.73886	0.915013	1.077	1.21881	1.72825		2916	1.136
950	0.188056	0.28845	0.74769	0.908233	1.0506	1.21657	1.68374		3078	1.131
1000	0.181201	0.2639	0.75299	0.920623	1.0851	1.23373	1.69647		3240	1.095
1050	0.184313	0.25552	0.73737	0.905116	1.0791	1.26636	1.72961		3402	1.096
1100	0.176242	0.27579	0.76708	0.914805	1.0684	1.20566	1.7199		3564	1.041
1150	0.180812	0.27069	0.73663	0.9067	1.0706	1.24619	1.72277		3726	1.038
1200	0.180375	0.27078	0.76607	0.905869	1.0977	1.24944	1.74477		3888	1.038
1250	0.183681	0.27502	0.76075	0.918883	1.07	1.24933	1.72992		4050	0.981
1300	0.181104	0.26993	0.73038	0.907999	1.0795	1.24452	1.72431		4212	0.935
1350	0.175465	0.28855	0.73925	0.916935	1.0608	1.24187	1.69387
1400	0.183389	0.28092	0.75766	0.912753	1.0746	1.24093	1.74557
1450	0.184167	0.29003	0.74651	0.905609	1.0697	1.19988	1.72885			1.11485
1500	0.18018	0.29249	0.74464	0.915506	1.062	1.26422	1.75606			0.0701617
1550	0.180861	0.29669	0.74326	0.919766	1.0935	1.25415	1.75334
1600	0.182028	0.29588	0.76826	0.906752	1.0862	1.22723	1.75978
1650	0.186549	0.29505	0.73573	0.912623	1.0813	1.27737	1.73626
1700	0.179257	0.29232	0.75795	0.923948	1.0918	1.27703	1.77832
1750	0.188202	0.28649	0.72938	0.908623	1.1036	1.27351	1.74542
1800	0.17984	0.30565	0.75893	0.921766	1.1223	1.28018	1.7578
1850	0.171186	0.29607	0.76292	0.916389	1.057	1.26904	1.79952
1900	0.183	0.30791	0.73767	0.922026	1.0829	1.27816	1.79166
1950	0.180715	0.30857	0.72861	0.930313	1.0672	1.30537	1.80827
2000	0.184118	0.31664	0.72761	0.923611	1.098	1.29405	1.81397
2050	0.187035	0.32256	0.74515	0.925481	1.0856	1.29712	1.78923
2100	0.191119	0.30338	0.74399	0.91374	1.0732	1.28467	1.78805
2150	0.191313	0.34717	0.76806	0.929481	1.0805	1.2795	1.78641
2200	0.193939	0.33266	0.7571	0.933767	1.0689	1.31231	1.7927
2250	0.185479	0.34682	0.74317	0.929715	1.1247	1.3074	1.81259
2300	0.192869	0.35304	0.75416	0.929092	1.0421	1.30301	1.8923
2350	0.190292	0.33096	0.74928	0.927923	1.0694	1.26424	1.8456
2400	0.191167	0.34931	0.73768	0.927533	1.0681	1.31524	1.87125
2450	0.196224	0.35958	0.76335	0.931404	1.0535	1.28631	1.84729
2500	0.199189	0.3692	0.74791	0.925299	1.0889	1.27414	1.91717
2550	0.203419	0.33378	0.76402	0.918727	1.0927	1.27047	1.87402
2600	0.201134	0.36483	0.76247	0.929897	1.0646	1.29822	1.90128
2650	0.194036	0.37569	0.74495	0.934443	1.0527	1.27819	1.95035
2700	0.203176	0.355	0.75781	0.920701	1.0659	1.29441	1.87712
2750	0.209399	0.35372	0.77171	0.916	1.0772	1.28712	1.92861
2800	0.210954	0.36152	0.72974	0.927014	1.0832	1.29032	1.94586
2850	0.206579	0.38713	0.72684	0.932027	1.023	1.26193	1.92866
2900	0.20653	0.37024	0.75163	0.933456	1.0301	1.29383	1.95021
2950	0.213239	0.38323	0.76543	0.923065	1.0822	1.2976	1.97768
3000	0.21183	0.39803	0.76105	0.936235	1.0257	1.27503	1.94095
3050	0.217955	0.41844	0.71871	0.921403	1.0681	1.28011	1.91079
3100	0.209933	0.38166	0.73259	0.914831	1.0325	1.26372	1.97664
3150	0.211295	0.40498	0.74072	0.918338	1.0352	1.23721	1.96825
3200	0.210177	0.38937	0.75406	0.920675	1.0428	1.23985	2.00196
3250	0.209058	0.38	0.75315	0.914831	1.0211	1.23942	2.03023
3300	0.208621	0.37184	0.72994	0.917402	1.0346	1.25729	1.98635
3350	0.212802	0.36425	0.74665	0.913558	1.0123	1.27073	1.98795
3400	0.206919	0.36159	0.72938	0.903921	0.9934	1.23426	1.98383
3450	0.206871	0.35474	0.73491	0.906752	1.0123	1.23408	1.98078
3500	0.214747	0.33708	0.73634	0.908727	0.9966	1.22432	1.99349
3550	0.210031	0.36728	0.73987	0.902388	0.9996	1.24297	1.99437
3600	0.211684	0.34725	0.72955	0.888648	0.9801	1.21239	2.01103
3650	0.205655	0.35698	0.72762	0.890284	0.9767	1.24775	1.97694
3700	0.195592	0.351	0.72763	0.8967	0.9944	1.21833	2.03864
3750	0.199335	0.33654	0.68423	0.878829	0.9749	1.18855	2.03727
3800	0.197488	0.33068	0.71797	0.875063	0.9923	1.20785	2.01488
3850	0.207503	0.33358	0.71318	0.858621	0.9671	1.18644	2.03048
3900	0.194862	0.33197	0.70566	0.85366	0.943	1.17285	2.03315
3950	0.189369	0.31304	0.68854	0.859556	0.9358	1.15735
4000	0.174541	0.29067	0.70732		0.955	1.14292
4050		0.23347			0.9136	0.569285
4100					0.9319	0.59107
4150					0.9256
