# Supplementary material for: Chemical Species-Dependent Structural Modification of Vitreous SiO2 by Monovalent Anions
Source: J Phys Chem B. 2026 Mar 19;130(13):3740–53. doi: 10.1021/acs.jpcb.5c07097 (PMC13051433; doi:10.1021/acs.jpcb.5c07097)
Supplement: Supplementary file 3 [file jp5c07097_si_003.xlsx]

## Sheet: Cl collated for supplement
	122-7246	133-0462	123-7197	132-0462	122-7004
wt	0.12	0.77	1.32	1.55	2.2
mol	0.203187	1.29793	2.2166	2.59871	3.67209
μm	Cl content (wt%)					μm (122-7004)
-400	-	0.596039	-	-	-	-
-350	-	0.619016	-	-	-	-
-300	-	0.619653	-	-	-	-
-250	-	0.651069	-	-	-	-
-200	-	0.671092	-	-	-	-
-150	-	0.687631	-	-	-	-
-100	-	0.70012	-	-	-	-
-50	-	0.704733	-	-	-	-
0	0.130488	0.71036	1.28241	1.48951	2.13419	0
50	0.133236	0.7188	1.29381	1.47906	2.13843	78
100	0.127616	0.698695	1.289	1.48791	2.16373	156
150	0.110883	0.686168	1.30138	1.4955	2.11094	234
200	0.119397	0.68028	1.29648	1.50111	2.12719	312
250	0.115851	0.667867	1.28085	1.51002	2.09364	390
300	0.116236	0.644395	1.30487	1.50101	2.13512	468
350	0.111635	0.608558	1.2942	1.50379	2.15297	546
400	0.113773	0.602636	1.28614	1.50769	2.10146	624
450	0.114301	0.579212	1.29653	1.51621	2.15652	702
500	0.112904	0.550173	1.2875	1.51847	2.11915	780
550	0.114073	0.515709	1.29512	1.50719	2.14308	858
600	0.11062	0.51069	1.29483	1.52715	2.12637	936
650	0.111083	0.496683	1.29104	1.51794	2.15791	1014
700	0.113068	0.472941	1.26567	1.50234	2.15409	1092
750	0.113328	0.472866	1.27629	1.51956	2.16133	1170
800	0.110473	0.474738	1.26994	1.51981	2.17293	1248
850	0.111425	0.477172	1.27765	1.5015	2.17778	1326
900	0.109283	0.474626	1.26921	1.50889	2.1895	1404
950	0.110477	0.486871	1.27702	1.51408	2.19836	1482
1000	0.111015	0.497319	1.27299	1.50072	2.17088	1560
1050	0.109985	0.490017	1.26945	1.49627	2.20823	1638
1100	0.110363	0.520129	1.26678	1.50386	2.21517	1716
1150	0.1064	0.526722	1.24204	1.5036	2.20912	1794
1200	0.111193	0.535075	1.27697	1.50061	2.22127	1872
1250	0.112932	0.552496	1.26727	1.50946	2.20936	1950
1300	0.109444	0.560926	1.26237	1.50964	2.22898	2028
1350	0.107156	0.581686	1.27464	1.50476	2.22794	2106
1400	0.111778	0.592816	1.2563	1.50698	2.22996	2184
1450	0.107812	0.597651	1.25062	1.51552	2.22823	2262
1500	0.110947	0.613993	1.27226	1.50794	2.23058	2340
1550	0.109091	0.649757	1.27086	1.51438	2.23418	2418
1600	0.110498	0.650994	1.26717	1.52077	2.23383	2496
1650	0.111179	0.665692	1.25717	1.50948	2.22725	2574
1700	0.11083	0.675255	1.26295	1.51993	2.23037	2652
1750	0.111289	0.696369	1.27377	1.52437	2.23223	2730
1800	0.114283	0.697269	1.27052	1.52172	2.2321	2808
1850	0.111657	0.712348	1.27459	1.51865	2.23002	2886
1900	0.111457	0.723527	1.27576	1.53268	2.22119	2964
1950	0.112533	0.729529	1.29478	1.52407	2.21506	3042
2000	0.112131	0.731367	1.27125	1.52868	2.21972	3120
2050	0.114386	0.74795	1.29327	1.5319	2.21471	3198
2100	0.115167	0.765699	1.30487	1.53319	2.21701	3276
2150	0.115348	0.77418	1.2973	1.53694	2.2174	3354
2200	0.115381	0.790431	1.30647	1.54309	2.19546	3432
2250	0.116161	0.78998	1.31336	1.5476	2.1932	3510
2300	0.116368	0.803755	1.31181	1.54584	2.1822	3588
2350	0.118738	0.805107	1.30584	1.54521	2.17885	3666
2400	0.12016	0.81847	1.32234	1.5526	2.16784	3744
2450	0.118923	0.817006	1.31594	1.55045	2.15428	3822
2500	0.119411	0.827405	1.31191	1.55206	-	-
2550	0.120092	0.839532	1.32423	1.55747	-	-
2600	0.117925	0.842686	1.33617	1.5537	-	-
2650	0.120046	0.848694	1.33146	1.56418	-	-
2700	0.121115	0.861836	1.34335	1.56158	-	-
2750	0.120919	0.861724	1.33307	1.56744	-	-
2800	0.120195	0.86961	1.33671	1.56984	-	-
2850	0.123524	0.874079	1.34389	1.57083	-	-
2900	0.122344	0.879036	1.3352	1.56572	-	-
2950	0.124112	0.875469	1.33617	1.57658	-	-
3000	0.124903	0.879637	1.34146	1.57612	-	-
3050	0.124012	0.879788	1.35743	1.57417	-	-
3100	0.123535	0.884182	1.34389	1.5792	-	-
3150	0.122426	0.893159	1.34709	1.5829	-	-
3200	0.124615	0.900446	1.34374	1.58116	-	-
3250	0.123816	0.893835	1.34767	1.58134	-	-
3300	0.124593	0.903376	1.38121	1.58249	-	-
3350	0.124967	0.895788	1.35267	1.57684	-	-
3400	0.124337	0.909086	1.34787	1.58199	-	-
3450	0.124836	0.893572	1.35228	1.58331	-	-
3500	0.122904	0.902662	1.35345	1.5858	-	-
3550	0.12506	0.904202	1.34719	1.57641	-	-
3600	0.122344	0.882116	1.3436	1.58657	-	-
3650	0.122287	0.895976	1.3501	1.58391	-	-
3700	0.120445	0.891844	1.35801	1.57948	-	-
3750	0.120463	0.911377	1.33802	1.57742	-	-
3800	0.119422	0.874455	1.35981	1.57494	-	-
3850	0.118021	0.882154	1.33705	1.57221	-	-
3900	0.111553	0.871187	-	1.56709	-	-
3950	0.103603	0.864052	-	1.56227	-	-
4000	0.087723	-	-	1.55966	-	-
4050	0.0542502	-	-	-	-	-
	0.00962944	0.142816	0.0335926	0.0313149	0.0406615
